# Supplementary material for: LMPA Regulates Lesion Mimic Leaf and Panicle Development Through ROS-Induced PCD in Rice
Source: Front Plant Sci. 2022 May 2;13:875038. doi: 10.3389/fpls.2022.875038 (PMC9108926; doi:10.3389/fpls.2022.875038)
Supplement: Supplementary Table 1 — Primers used in this study. [file Table_1.XLSX]

## Sheet: Sheet1
Primer name	Forward primer sequence (5'-3')	Reverse primer sequence (5'-3')	Primer description
M1	TTGCCATTCGCGTGGAGGCG	GTCCATCATCCCTATGGTCG	Map-based cloning
M2	ATTCCATCCTCAACCACATC	CTCACCCAAGGTCAACACG
M3	CAATGGCGGAGGTAGGTGTA	CACGCAAAATTAACCCCATT
M4	GGCACTGTTTGCCCATACTAA	AAACGTAGCGGAGCTTTTGA
M5	CCAGTTCCCAAGTTGCCTTA	TTCCGGATGACTTGTTTCCT
M6	ACGGAAAACCTTCTCGCATT	CCTCGTGGTATCCGATTCTG
M7	GGGCGCATGTGTATTTCTTC	TGGGGAAAAACCACAAGCC
OsActin	CGGAGCGTGGTTACTCATTCA	TCCAGGGCGATGTAGGAAAG	qRT-PCR
LMPA-RT	GCTCTTCAACGACAAGAGCAG	CAGCTTCACCACCGATTCGAC
VPE2-RT	CGGCTCCAACGGCTACTACAAC	TCGGGACCCCAGCATAGACA
VPE3-RT	CGGTAACTACAGGCACCAGGC	GTGACTTCGTCTCCAGTGTAATCC
CATA-RT	CCACCGATTACCGCCACA	GCCTCGTCGTCCATCAAGC
CATB-RT	ATCCCACGCAACTACAGG	CAAGGTGAGGCTTTCCAT
CATC-RT	CCGCTTCTCCACCGTCAT	ACCAGGTCCCAGTTGCCC
LMPA-PCR	CAGATATGAGTGTACGCGCGTG	CAACTCTACCCCGTCCGTCTTC	insert fragment PCR
LMPA-Cr	ggcaCAGCACCGTGCCTACCGCAG	aaacCTGCGGTAGGCACGGTGCTG	CRISPR construct
LMPA-GFP	TGTTACTTCTGCAGGAGCTCATGGGTGGGCTCGAGGAGATC	CCCTTGCTCACCATGGATCCCACTGTGTAGTTCTGCTGGAT	GFP construct
LMPA-LUC	CCCCCCCTCGAGGTCGCTACTAGCTCCAAATTATCTATAG	AGCTTATCGATACCGTGGCTGACGCGACGCCGGCGTCGTC	LUC construct
