# Supplementary material for: LMPA Regulates Lesion Mimic Leaf and Panicle Development Through ROS-Induced PCD in Rice
Source: Front Plant Sci. 2022 May 2;13:875038. doi: 10.3389/fpls.2022.875038 (PMC9108926; doi:10.3389/fpls.2022.875038)
Supplement: Supplementary Table 2 — List of genes in the 122.6-kb target region. [file Table_2.XLSX]

## Sheet: Sheet1
Annotated genes included in the 122.6.kb region for LMPA
Gene ID	Annotation from the Rice Genome Annotation Project
LOC_Os04g56140	expressed protein
LOC_Os04g56150	AP2 domain containing protein, expressed
LOC_Os04g56160	plasma membrane ATPase, putative, expressed
LOC_Os04g56170	OsSPL8 - SBP-box gene family member, expressed
LOC_Os04g56180	peroxidase precursor, putative, expressed
LOC_Os04g56190	hypothetical protein
LOC_Os04g56210	polyprenyl synthetase, putative, expressed
LOC_Os04g56220	expressed protein
LOC_Os04g56230	polyprenyl synthetase, putative, expressed
LOC_Os04g56240	lipase, putative, expressed
